# Supplementary material for: The Feasibility of Shellac Wax Emulsion Oleogels as Low-Fat Spreads Analyzed by Means of Multidimensional Statistical Analysis
Source: Gels. 2022 Nov 18;8(11):749. doi: 10.3390/gels8110749 (PMC9689311; doi:10.3390/gels8110749)
Supplement: Supplementary file 1 [file gels-08-00749-s001.zip]

Archive with 1 entries (1 files):
- gels-2016038- supplemenatry materi.pdf
